# Supplementary material for: Maximum vertical height during wing flapping of laying hens captured with a depth camera
Source: PLoS One. 2025 Mar 27;20(3):e0312656. doi: 10.1371/journal.pone.0312656 (PMC11949347; doi:10.1371/journal.pone.0312656)
Supplement: S1 Data — Raw data analyzed and presented in the manuscript are available in the two worksheets of this supplemental data file. (XLSX) [file pone.0312656.s001.xlsx]

## Sheet: Physical Measures
Hy-Line W36 hens	45 weeks of age
Hen Number	Weight (kg)	Folded left Wing (carpus to primary tip) (cm)	Extended left Wing (to primary tip) (cm)	Extended left Wing (to phalanges) (cm)	Height (cm)
87	1.61	24	34.29	15	51.6
88	2.125	24		17	46.9		=resulted as outlier and removed
89	1.605	24	33.02	17	43.4
90	1.605	24.5	33.655	16.5	54
91	1.725	24.5	34.925	18	43
92	1.54	23.5	34.29	15.5	53.7
93	1.7	23	33.02	16	52.5
94	1.745	24	33.02	16	50.6
95	1.63	23.5	35.56	16.5	51
96	1.585	23	34.29	17	53.7
97	1.545	24	33.02	16	44.1
98	1.42	23.5	33.02	16	50.5
99	1.53	24	35.56	19	52.2
100	1.43	24	34.29	16.5	50.6
101	1.44	23.5	33.02	17	52.3
102	1.345	23.5	33.02	18.5	48.4
103	1.465	23	33.02	16	54.9
104	1.46	24	34.29	16.5	51.6
105	1.655	25	34.29	15.5	60.3
106	1.88	24	34.29	18	56.6
107	1.705	23	34.29	18	56.8
108	1.55	25	35.56	16	42.8
109	1.54	25	34.29	17.5	42
110	1.53	24	33.02	17	51.9
111	1.575	24	34.29	17.5	52.9
112	2.035	23.5	34.29	17.5	54.4
113	1.78	24	33.02	16.5	48.8
114	1.6	25	35.56	18	57.1
Descriptive statistics	Weight (kg)	Bent left wing (carpus to primary tip) (cm)	Extended left wing (cm)	Extended left wing (to phalanges) (cm)	Height cm
n valid	28	28	27	28	28
n missing	0	0	1	0	0
Average	1.611	23.929	34.011	16.839	51.04
Standard error mean	0.0339	0.1142	0.1775	0.1855	0.893
Median	1.6	24	34.3	16.75	52
Mode	1.6	24	34.3	16	52
Standard deviation	0.1792	0.6042	0.9225	0.9818	4.726
Min	1.3	23	33	15	42
Max	2.1	25	35.6	19	60
Q1 (25%)	1.5	23.5	33	16	48.25
Q2 (50%)	1.6	24	34.3	16.75	52
Q3 (75%)	1.7	24	34.3	17.5	54

## Sheet: Depth Camera Height
Hen Number	Height (pixels)	Height (cm)
87	516	51.6
88	469	46.9
89	434	43.4
90	540	54
91	430	43
92	537	53.7
93	525	52.5
94	506	50.6
95	510	51
96	537	53.7
97	441	44.1
98	505	50.5
99	522	52.2
100	506	50.6
101	523	52.3
102	484	48.4
103	549	54.9
104	516	51.6
105	603	60.3
106	566	56.6
107	568	56.8
108	428	42.8
109	420	42
110	519	51.9
111	529	52.9
112	544	54.4
113	488	48.8
114	571	57.1
Pixel height was translated to cm before being exported
